# Supplementary material for: Epigallocatechin Gallate Remodelling of Hfq Amyloid-Like Region Affects Escherichia coli Survival
Source: Pathogens. 2018 Dec 1;7(4):95. doi: 10.3390/pathogens7040095 (PMC6313410; doi:10.3390/pathogens7040095)
Supplement: Supplementary file 1 [file pathogens-07-00095-s001.zip]

Archive with 5 entries (4 files):
- ITC.pdf
- __MACOSX/
- __MACOSX/._ITC.pdf
- DSC.pdf
- __MACOSX/._DSC.pdf
